# Supplementary material for: Physical rehabilitation for people with advanced dementia who fracture their hip – expert consensus process
Source: Disabil Rehabil. 2023 Sep 21;46(17):3985–91. doi: 10.1080/09638288.2023.2260739 (PMC11332403; doi:10.1080/09638288.2023.2260739)
Supplement: Supplemental Material [file IDRE_A_2260739_SM2041.zip]

Archive with 2 entries (2 files):
- coreq_checklist.pdf
- info_booklet.docx
